# Supplementary material for: Quantitation of Vacuolar Sugar Transporter Abundance Changes Using QconCAT Synthtetic Peptides
Source: Front Plant Sci. 2016 Apr 12;7:411. doi: 10.3389/fpls.2016.00411 (PMC4828444; doi:10.3389/fpls.2016.00411)
Supplement: TABLE S1 — | The peptides on QconCAT1 which was used as a spiked-in standard protein in this study. [file Table_1.XLSX]

## Sheet: Tabelle1
Peptide sequence	Mass (Da)	Consecutive Sites	Cysteine	Missed cleavages	Nontryptic	Trypsin	AGI	Protein	MW fraction for peptide		salt stress	drought stress		sort
MAGK	405.52	0	0	0	0	0			0.00534021					1
CLTAVFMLEDEK	1398.66	0	1	0	0	0	AT1G70330	ENT1	0.0184187		no	no		2
ATILFDFWK	1140.35	0	0	0	0	0	AT5G20650	COPT5	0.015017		yes	no		3
HKPDASFVAEAK	1299.45	0	0	0	0	0	AT2G31710	VMA21a	0.0171122		yes	yes		4
SLSVFGGLVSPK	1190.41	0	0	0	0	0	AT1G20770	VMA22	0.0156763		yes	no		5
FSPATFSPVSSEDSNLR	1840.96	0	0	0	0	0	AT1G02260	TCT	0.0242432		yes	no		6
QSSMMGSSQVIR	1310.52	0	0	0	0	0	AT1G75220	ERDL6	0.017258		no	no		7
HGSLANQSMILK	1298.53	0	0	0	0	0	AT1G20840	TMT1	0.0171001		yes	no		8
QTTSMDK	809.9	0	0	0	0	0	AT1G20840	TMT1	0.0106654		no	no		9
GVVALDLGR	899.06	0	0	0	0	0	AT2G48020	ERDL7	0.0118395		no	no		10
LYGTHENQSYLARPVPEQNSSLGLR	2830.11	0	0	0	0	0	AT1G20840	TMT1	0.0372692		no	no		11
EGWFDLASAR	1151.24	0	0	0	0	0	AT1G20770	VMA22	0.0151605		no	no		12
DFSTDTDSEIGSPLSPQLR	2065.18	0	0	0	0	0	AT1G20770	VMA22	0.0271959		no	no		13
GTFSQLDNLSMANITK	1739.97	0	0	0	0	0	AT1G30360	ERD4	0.0229133		yes	no		14
HKPDAAFLAEAK	1297.48	0	0	0	0	0	AT1G05780	VMA21b	0.0170863		no	no		15
LFNLLETSHK	1201.39	0	0	0	0	0	AT3G24160	PRR	0.0158209		no	no		16
DNDDYATDDGAGDDDDSDNDLR	2389.17	0	0	0	0	0	AT1G20840	TMT1	0.0314625		no	no		17
LLLMISSIGMTISLVIVAVAFYLK	2596.32	0	0	0	0	0	AT1G19450	ERDL4	0.0341904		no	no		18
SSGEISPEREPLIK	1541.72	0	0	1	0	0	AT5G17010	VGT2	0.0203026		no	no		19
SGNAPIYYPNR	1251.36	0	0	0	0	0	AT1G30360	ERD4	0.0164789		no	no		20
EATFGELFR	1069.18	0	0	0	0	0	AT3G03090	VGT1	0.0140798		no	no		21
ITAAQVLEHPWIK	1505.78	0	0	0	0	0	AT4G04740	CPK23	0.0198293		yes	yes		22
SFTQSSPSFTQSSPSFTPTTK	2250.4	0	0	0	0	0	AT5G52980	VMA12	0.0296351		yes	no		23
TGIPTALWDLMEPYAK	1806.11	0	0	0	0	0	AT1G02260	TCT	0.0237843		yes	no		24
VSAVSLSEEEIK	1290.43	0	0	0	0	0	AT4G04740	CPK23	0.0169934		no	no		25
MNGGDVTVAGSDDLK	1478.6	0	0	0	0	0	AT5G47560	TDT	0.0194714		no	no		26
MGLTDDFETSLQVLR	1724.95	0	0	0	0	0	AT1G19450	ERDL4	0.0227155		yes	yes		27
GATSSDDHALK	1101.14	0	0	0	0	0	AT1G05780	VMA21b	0.0145007		no	no		28
VTDFGLSAFIEEGK	1512.68	0	0	0	0	0	AT4G04740	CPK23	0.0199202		no	no		29
NITDDIPGWGR	1243.34	0	0	0	0	0	AT5G47560	TDT	0.0163733		no	no		30
LTSGVTNTDPALK	1316.47	0	0	0	0	0	AT2G31710	VMA21a	0.0173363		yes	yes		31
LAMGPLCDLIGPR	1355.69	0	1	0	0	0	AT5G14570	NRT2.7	0.0178528		no	no		32
ADISEEAAEIQDYIETLER	2195.32	0	0	0	0	0	AT2G48020	ERDL7	0.0289097		yes	yes		33
SFLALASGDR	1036.15	0	0	0	0	0	AT5G52980	VMA12	0.0136449		no	no		34
GGSTMSVLSR	994.14	0	0	0	0	0	AT4G35300	TMT2	0.0130916		yes	no		35
QIQMTTTDK	1065.21	0	0	0	0	0	AT1G70330	ENT1	0.0140275		yes	yes		36
MALDPEQQQPISSVSR	1786	0	0	0	0	0	AT5G17010	VGT2	0.0235195		yes	no		37
SSSGVSAPLIPK	1142.32	0	0	0	0	0	AT5G20650	COPT5	0.015043		yes	yes		38
NTKPPSFSDSTIPVDSDGR	2020.14	0	0	0	0	0	AT5G14570	NRT2.7	0.0266028		yes	yes		39
QFNTIPGLMEGTAKPDYATCVK	2384.76	0	1	0	0	0	AT1G15690	AVP1	0.0314044		yes	yes		40
GEASGSVFFIDGSNNQYLRPR	2314.5	0	0	0	0	0	AT3G24160	PRR	0.0304792		no	no		41
LTSDLGASSSGGANNGK	1535.59	0	0	0	0	0	AT1G15690	AVP1	0.0202219		yes	yes		42
IYLHQEGFPGSR	1403.56	0	0	0	0	0	AT4G35300	TMT2	0.0184832		yes	yes		43
RPFIHTGSWYR	1419.61	0	0	0	0	0	AT1G75220	ERDL6	0.0186946		no	no		44
EIGTGNIYACK	1168.34	0	1	0	0	0	AT4G04740	CPK23	0.0153856		no	no		45
VSILLGLLK	955.25	0	0	0	0	0	AT5G17010	VGT2	0.0125795		yes	yes		46
EAGEIQEYLASLAHLPK	1869.11	0	0	0	0	0	AT3G05150	ERDL8	0.0246139		yes	yes		47
AAVIGDTIGDPLK	1269.46	0	0	0	0	0	AT1G15690	AVP1	0.0167173		yes	yes		48
DPLVNLFGSLHEK	1468.67	0	0	0	0	0	AT1G20840	TMT1	0.0193406		no	no		49
HSDFEIALQK	1187.32	0	0	0	0	0	AT3G05150	ERDL8	0.0156356		yes	yes		50
LAAALEHHHHHH	1409.53	0	0	0	1	0			0.0185618					51
total MW	75937.1
fmol QconCAT in 1µg	13.1688
